# Supplementary material for: Exertional Exhaustion (Post-Exertional Malaise, PEM) Evaluated by the Effects of Exercise on Cerebrospinal Fluid Metabolomics–Lipidomics and Serine Pathway in Myalgic Encephalomyelitis/Chronic Fatigue Syndrome
Source: Int J Mol Sci. 2025 Feb 1;26(3):1282. doi: 10.3390/ijms26031282 (PMC11818353; doi:10.3390/ijms26031282)
Supplement: Supplementary file 1 [file ijms-26-01282-s001.zip]

Archive with 1 entries (1 files):
- ijms-3366404-supplementary.pdf
